# Supplementary material for: De Novo Assembly of the Polyhydroxybutyrate (PHB) Producer Azohydromonas lata Strain H1 Genome and Genomic Analysis of PHB Production Machinery
Source: Microorganisms. 2025 Jan 10;13(1):137. doi: 10.3390/microorganisms13010137 (PMC11767486; doi:10.3390/microorganisms13010137)
Supplement: Supplementary file 1 [file microorganisms-13-00137-s001.zip]

Archive with 16 entries (15 files):
- Supplementary/
- __MACOSX/._Supplementary
- Supplementary/TableS6.xlsx
- __MACOSX/Supplementary/._TableS6.xlsx
- Supplementary/TableS1.xlsx
- __MACOSX/Supplementary/._TableS1.xlsx
- Supplementary/TableS3.xlsx
- __MACOSX/Supplementary/._TableS3.xlsx
- Supplementary/TableS2.xlsx
- __MACOSX/Supplementary/._TableS2.xlsx
- Supplementary/TableS5.xlsx
- __MACOSX/Supplementary/._TableS5.xlsx
- Supplementary/FigureS1.png
- __MACOSX/Supplementary/._FigureS1.png
- Supplementary/TableS4.xlsx
- __MACOSX/Supplementary/._TableS4.xlsx
