# Supplementary material for: De Novo Assembly of the Polyhydroxybutyrate (PHB) Producer Azohydromonas lata Strain H1 Genome and Genomic Analysis of PHB Production Machinery
Source: Microorganisms. 2025 Jan 10;13(1):137. doi: 10.3390/microorganisms13010137 (PMC11767486; doi:10.3390/microorganisms13010137)
Supplement: Supplementary file 1 [file microorganisms-13-00137-s001.zip › Supplementary/TableS6.xlsx]

## Sheet: Sheet1
Table S6. Results from the blastp similarity search for the assignment of PhaC class based on identity values
Query Sequence	Aligned Sequence	Identity	Align. Length	Mismatch	E-Value	Bit Score
H16 A1437 Cupriavidus necator H16 phaC1 Class I	H16 A1437 Cupriavidus necator H16 phaC1 Class I	100.000	589	0	0.0	1211
H16 A1437 Cupriavidus necator H16 phaC1 Class I	SM757_22330 Azohydromonas lata H1 PhaC1	61.266	537	202	0.0	683
H16 A1437 Cupriavidus necator H16 phaC1 Class I	SM757_05625 Azohydromonas lata H1 PhaC1	50.462	541	240	8.47e-179	509
H16 A1437 Cupriavidus necator H16 phaC1 Class I	SM757_05625 Azohydromonas lata H1 PhaC1	35.294	17	11	8.2	18.9
H16 A1437 Cupriavidus necator H16 phaC1 Class I	ACK57560.1 Pseudomonas fluorescens phaC1 Class II	39.265	517	304	5.95e-124	368
H16 A1437 Cupriavidus necator H16 phaC1 Class I	AAM63407.1 Pseudomonas putida phaC1 Class II	38.104	517	310	9.62e-120	357
H16 A1437 Cupriavidus necator H16 phaC1 Class I	ACK57562.1 Pseudomonas fluorescens phaC2 Class II	38.306	496	291	5.14e-114	342
H16 A1437 Cupriavidus necator H16 phaC1 Class I	AAM63409.1 Pseudomonas putida phaC2 Class II	38.788	495	288	5.84e-112	337
H16 A1437 Cupriavidus necator H16 phaC1 Class I	WP_219135317.1 Janthinobacterium sp. UMAB-60 Class V	35.856	555	325	1.01e-108	330
H16 A1437 Cupriavidus necator H16 phaC1 Class I	WP_219117661.1 Janthinobacterium sp. UMAB-56_Class V	35.484	558	327	8.11e-106	322
H16 A1437 Cupriavidus necator H16 phaC1 Class I	SM757_29010 Azohydromonas lata H1 PhaC2	36.812	527	285	1.16e-102	315
H16 A1437 Cupriavidus necator H16 phaC1 Class I	H16 A2003 Cupriavidus necator H16 phaC2	32.852	554	341	2.51e-90	281
H16 A1437 Cupriavidus necator H16 phaC1 Class I	SM757_26710 Azohydromonas lata H1 PhaC2	35.917	529	295	2.20e-84	266
H16 A1437 Cupriavidus necator H16 phaC1 Class I	AAD05260.1 Priestia megaterium PhaC Class IV	29.060	351	228	3.12e-35	127
H16 A1437 Cupriavidus necator H16 phaC1 Class I	ACB10370.1 Haloferax mediterranei PhaC Class III	27.322	366	207	3.77e-35	129
H16 A1437 Cupriavidus necator H16 phaC1 Class I	NP_843796.1 B. anthracis str. Ames PhaC Class IV	27.974	311	207	2.05e-30	113
H16 A1437 Cupriavidus necator H16 phaC1 Class I	BAE20055.1 A vinosum DSM 180 phaC Class III	28.520	277	154	2.70e-21	85.9
H16 A2003 Cupriavidus necator H16 phaC2	H16 A2003 Cupriavidus necator H16 phaC2	100.000	591	0	0.0	1205
H16 A2003 Cupriavidus necator H16 phaC2	WP_219135317.1 Janthinobacterium sp. UMAB-60 Class V	47.521	585	282	1.02e-175	502
H16 A2003 Cupriavidus necator H16 phaC2	WP_219117661.1 Janthinobacterium sp. UMAB-56_Class V	46.701	591	282	1.52e-173	497
H16 A2003 Cupriavidus necator H16 phaC2	SM757_29010 Azohydromonas lata H1 PhaC2	45.950	605	298	1.70e-166	479
H16 A2003 Cupriavidus necator H16 phaC2	SM757_26710 Azohydromonas lata H1 PhaC2	44.595	592	309	2.41e-153	444
H16 A2003 Cupriavidus necator H16 phaC2	H16 A1437 Cupriavidus necator H16 phaC1 Class I	32.852	554	341	2.52e-90	281
H16 A2003 Cupriavidus necator H16 phaC2	SM757_22330 Azohydromonas lata H1 PhaC1	32.359	513	319	2.05e-84	265
H16 A2003 Cupriavidus necator H16 phaC2	SM757_05625 Azohydromonas lata H1 PhaC1	32.567	522	317	1.66e-79	253
H16 A2003 Cupriavidus necator H16 phaC2	AAM63409.1 Pseudomonas putida phaC2 Class II	33.267	499	308	1.08e-75	242
H16 A2003 Cupriavidus necator H16 phaC2	AAM63409.1 Pseudomonas putida phaC2 Class II	38.298	47	24	1.4	21.6
H16 A2003 Cupriavidus necator H16 phaC2	ACK57562.1 Pseudomonas fluorescens phaC2 Class II	32.406	503	313	1.69e-70	228
H16 A2003 Cupriavidus necator H16 phaC2	ACK57560.1 Pseudomonas fluorescens phaC1 Class II	31.610	503	312	4.85e-70	227
H16 A2003 Cupriavidus necator H16 phaC2	AAM63407.1 Pseudomonas putida phaC1 Class II	29.586	507	323	3.54e-65	214
H16 A2003 Cupriavidus necator H16 phaC2	ACB10370.1 Haloferax mediterranei PhaC Class III	24.297	391	244	1.60e-25	100
H16 A2003 Cupriavidus necator H16 phaC2	AAD05260.1 Priestia megaterium PhaC Class IV	23.762	303	219	1.14e-23	93.2
H16 A2003 Cupriavidus necator H16 phaC2	NP_843796.1 B. anthracis str. Ames PhaC Class IV	24.382	283	197	3.46e-22	89.0
H16 A2003 Cupriavidus necator H16 phaC2	BAE20055.1 A vinosum DSM 180 phaC Class III	21.935	310	228	2.27e-15	68.2
ACK57560.1 Pseudomonas fluorescens phaC1 Class II	ACK57560.1 Pseudomonas fluorescens phaC1 Class II	100.000	559	0	0.0	1163
ACK57560.1 Pseudomonas fluorescens phaC1 Class II	AAM63407.1 Pseudomonas putida phaC1 Class II	81.753	559	102	0.0	984
ACK57560.1 Pseudomonas fluorescens phaC1 Class II	ACK57562.1 Pseudomonas fluorescens phaC2 Class II	57.621	538	227	0.0	672
ACK57560.1 Pseudomonas fluorescens phaC1 Class II	AAM63409.1 Pseudomonas putida phaC2 Class II	54.444	540	245	0.0	637
ACK57560.1 Pseudomonas fluorescens phaC1 Class II	H16 A1437 Cupriavidus necator H16 phaC1 Class I	39.265	517	304	5.64e-124	368
ACK57560.1 Pseudomonas fluorescens phaC1 Class II	SM757_22330 Azohydromonas lata H1 PhaC1	39.431	492	288	4.57e-122	361
ACK57560.1 Pseudomonas fluorescens phaC1 Class II	SM757_05625 Azohydromonas lata H1 PhaC1	35.953	509	300	1.39e-103	315
ACK57560.1 Pseudomonas fluorescens phaC1 Class II	SM757_05625 Azohydromonas lata H1 PhaC1	30.769	39	23	0.52	22.7
ACK57560.1 Pseudomonas fluorescens phaC1 Class II	WP_219117661.1 Janthinobacterium sp. UMAB-56_Class V	34.462	502	300	1.40e-95	295
ACK57560.1 Pseudomonas fluorescens phaC1 Class II	WP_219135317.1 Janthinobacterium sp. UMAB-60 Class V	34.064	502	302	4.95e-95	293
ACK57560.1 Pseudomonas fluorescens phaC1 Class II	SM757_29010 Azohydromonas lata H1 PhaC2	31.749	526	310	1.16e-82	261
ACK57560.1 Pseudomonas fluorescens phaC1 Class II	H16 A2003 Cupriavidus necator H16 phaC2	31.610	503	312	4.58e-70	227
ACK57560.1 Pseudomonas fluorescens phaC1 Class II	SM757_26710 Azohydromonas lata H1 PhaC2	29.331	508	327	7.73e-65	213
ACK57560.1 Pseudomonas fluorescens phaC1 Class II	ACB10370.1 Haloferax mediterranei PhaC Class III	25.658	304	210	1.06e-21	88.6
ACK57560.1 Pseudomonas fluorescens phaC1 Class II	AAD05260.1 Priestia megaterium PhaC Class IV	24.269	342	233	1.76e-20	83.6
ACK57560.1 Pseudomonas fluorescens phaC1 Class II	AAD05260.1 Priestia megaterium PhaC Class IV	25.455	55	37	0.50	22.7
ACK57560.1 Pseudomonas fluorescens phaC1 Class II	BAE20055.1 Allochromatium vinosum DSM 180 phaC Class III	23.891	293	204	7.08e-16	69.3
ACK57560.1 Pseudomonas fluorescens phaC1 Class II	NP_843796.1 B. anthracis str. Ames PhaC Class IV	22.383	277	198	4.97e-14	63.9
ACK57560.1 Pseudomonas fluorescens phaC1 Class II	NP_843796.1 B. anthracis str. Ames PhaC Class IV	24.074	54	37	5.6	19.2
ACK57562.1 Pseudomonas fluorescens phaC2 Class II	ACK57562.1 Pseudomonas fluorescens phaC2 Class II	100.000	560	0	0.0	1158
ACK57562.1 Pseudomonas fluorescens phaC2 Class II	AAM63409.1 Pseudomonas putida phaC2 Class II	72.857	560	152	0.0	869
ACK57562.1 Pseudomonas fluorescens phaC2 Class II	ACK57560.1 Pseudomonas fluorescens phaC1 Class II	57.621	538	227	0.0	672
ACK57562.1 Pseudomonas fluorescens phaC2 Class II	AAM63407.1 Pseudomonas putida phaC1 Class II	54.833	538	242	0.0	639
ACK57562.1 Pseudomonas fluorescens phaC2 Class II	SM757_22330 Azohydromonas lata H1 PhaC1	37.328	509	308	6.27e-116	345
ACK57562.1 Pseudomonas fluorescens phaC2 Class II	SM757_05625 Azohydromonas lata H1 PhaC1	39.494	514	272	1.00e-115	347
ACK57562.1 Pseudomonas fluorescens phaC2 Class II	H16 A1437 Cupriavidus necator H16 phaC1 Class I	38.306	496	291	4.89e-114	342
ACK57562.1 Pseudomonas fluorescens phaC2 Class II	WP_219135317.1 Janthinobacterium sp. UMAB-60 Class V	34.677	496	300	1.35e-89	279
ACK57562.1 Pseudomonas fluorescens phaC2 Class II	WP_219117661.1 Janthinobacterium sp. UMAB-56_Class V	34.274	496	302	1.59e-86	271
ACK57562.1 Pseudomonas fluorescens phaC2 Class II	SM757_29010 Azohydromonas lata H1 PhaC2	32.717	541	288	2.58e-76	244
ACK57562.1 Pseudomonas fluorescens phaC2 Class II	H16 A2003 Cupriavidus necator H16 phaC2	32.406	503	313	1.60e-70	228
ACK57562.1 Pseudomonas fluorescens phaC2 Class II	SM757_26710 Azohydromonas lata H1 PhaC2	29.590	561	348	6.70e-65	213
ACK57562.1 Pseudomonas fluorescens phaC2 Class II	AAD05260.1 Priestia megaterium PhaC Class IV	23.054	334	215	2.22e-19	80.1
ACK57562.1 Pseudomonas fluorescens phaC2 Class II	ACB10370.1 Haloferax mediterranei PhaC Class III	24.920	313	202	3.13e-19	80.9
ACK57562.1 Pseudomonas fluorescens phaC2 Class II	NP_843796.1 B. anthracis str. Ames PhaC Class IV	21.338	314	216	4.63e-15	67.0
ACK57562.1 Pseudomonas fluorescens phaC2 Class II	BAE20055.1 Allochromatium vinosum DSM 180 phaC Class III	24.706	255	166	6.32e-14	63.5
AAM63407.1 Pseudomonas putida phaC1 Class II	AAM63407.1 Pseudomonas putida phaC1 Class II	100.000	559	0	0.0	1163
AAM63407.1 Pseudomonas putida phaC1 Class II	ACK57560.1 Pseudomonas fluorescens phaC1 Class II	81.753	559	102	0.0	984
AAM63407.1 Pseudomonas putida phaC1 Class II	ACK57562.1 Pseudomonas fluorescens phaC2 Class II	54.833	538	242	0.0	639
AAM63407.1 Pseudomonas putida phaC1 Class II	AAM63409.1 Pseudomonas putida phaC2 Class II	55.000	540	242	0.0	635
AAM63407.1 Pseudomonas putida phaC1 Class II	H16 A1437 Cupriavidus necator H16 phaC1 Class I	38.104	517	310	9.13e-120	357
AAM63407.1 Pseudomonas putida phaC1 Class II	SM757_22330 Azohydromonas lata H1 PhaC1	38.664	494	289	4.38e-119	353
AAM63407.1 Pseudomonas putida phaC1 Class II	SM757_05625 Azohydromonas lata H1 PhaC1	34.579	535	318	2.88e-101	309
AAM63407.1 Pseudomonas putida phaC1 Class II	SM757_05625 Azohydromonas lata H1 PhaC1	30.769	39	23	3.4	20.0
AAM63407.1 Pseudomonas putida phaC1 Class II	WP_219117661.1 Janthinobacterium sp. UMAB-56_Class V	33.803	497	310	9.63e-93	287
AAM63407.1 Pseudomonas putida phaC1 Class II	WP_219135317.1 Janthinobacterium sp. UMAB-60 Class V	32.998	497	314	8.99e-90	280
AAM63407.1 Pseudomonas putida phaC1 Class II	SM757_29010 Azohydromonas lata H1 PhaC2	29.412	527	319	1.15e-75	243
AAM63407.1 Pseudomonas putida phaC1 Class II	H16 A2003 Cupriavidus necator H16 phaC2	29.586	507	323	3.35e-65	214
AAM63407.1 Pseudomonas putida phaC1 Class II	SM757_26710 Azohydromonas lata H1 PhaC2	27.320	571	380	1.61e-63	209
AAM63407.1 Pseudomonas putida phaC1 Class II	BAE20055.1 Allochromatium vinosum DSM 180 phaC Class III	26.000	300	202	5.77e-21	85.1
AAM63407.1 Pseudomonas putida phaC1 Class II	AAD05260.1 Priestia megaterium PhaC Class IV	24.375	320	214	7.65e-21	84.7
AAM63407.1 Pseudomonas putida phaC1 Class II	ACB10370.1 Haloferax mediterranei PhaC Class III	25.329	304	211	2.82e-19	80.9
AAM63407.1 Pseudomonas putida phaC1 Class II	NP_843796.1 B. anthracis str. Ames PhaC Class IV	21.683	309	222	5.74e-14	63.5
AAM63409.1 Pseudomonas putida phaC2 Class II	AAM63409.1 Pseudomonas putida phaC2 Class II	100.000	560	0	0.0	1149
AAM63409.1 Pseudomonas putida phaC2 Class II	ACK57562.1 Pseudomonas fluorescens phaC2 Class II	72.857	560	152	0.0	869
AAM63409.1 Pseudomonas putida phaC2 Class II	ACK57560.1 Pseudomonas fluorescens phaC1 Class II	54.444	540	245	0.0	637
AAM63409.1 Pseudomonas putida phaC2 Class II	AAM63407.1 Pseudomonas putida phaC1 Class II	55.000	540	242	0.0	635
AAM63409.1 Pseudomonas putida phaC2 Class II	SM757_05625 Azohydromonas lata H1 PhaC1	39.250	507	283	1.12e-112	338
AAM63409.1 Pseudomonas putida phaC2 Class II	H16 A1437 Cupriavidus necator H16 phaC1 Class I	38.788	495	288	5.55e-112	337
AAM63409.1 Pseudomonas putida phaC2 Class II	SM757_22330 Azohydromonas lata H1 PhaC1	37.673	507	303	3.63e-108	325
AAM63409.1 Pseudomonas putida phaC2 Class II	WP_219135317.1 Janthinobacterium sp. UMAB-60 Class V	36.473	499	293	2.22e-93	289
AAM63409.1 Pseudomonas putida phaC2 Class II	WP_219135317.1 Janthinobacterium sp. UMAB-60 Class V	32.759	58	34	2.7	20.4
AAM63409.1 Pseudomonas putida phaC2 Class II	WP_219117661.1 Janthinobacterium sp. UMAB-56_Class V	36.895	496	295	3.55e-93	288
AAM63409.1 Pseudomonas putida phaC2 Class II	WP_219117661.1 Janthinobacterium sp. UMAB-56_Class V	33.333	24	16	5.9	19.2
AAM63409.1 Pseudomonas putida phaC2 Class II	SM757_29010 Azohydromonas lata H1 PhaC2	33.959	533	298	2.63e-80	255
AAM63409.1 Pseudomonas putida phaC2 Class II	H16 A2003 Cupriavidus necator H16 phaC2	33.267	499	308	1.02e-75	242
AAM63409.1 Pseudomonas putida phaC2 Class II	H16 A2003 Cupriavidus necator H16 phaC2	38.298	47	24	1.4	21.6
AAM63409.1 Pseudomonas putida phaC2 Class II	SM757_26710 Azohydromonas lata H1 PhaC2	30.986	568	352	2.06e-72	233
AAM63409.1 Pseudomonas putida phaC2 Class II	ACB10370.1 Haloferax mediterranei PhaC Class III	24.457	368	231	3.99e-20	83.6
AAM63409.1 Pseudomonas putida phaC2 Class II	AAD05260.1 Priestia megaterium PhaC Class IV	22.619	336	228	2.79e-19	80.1
AAM63409.1 Pseudomonas putida phaC2 Class II	BAE20055.1 Allochromatium vinosum DSM 180 phaC Class III	22.973	296	210	1.16e-15	68.9
AAM63409.1 Pseudomonas putida phaC2 Class II	NP_843796.1 B. anthracis str. Ames PhaC Class IV	27.344	128	89	1.53e-13	62.4
BAE20055.1 A vinosum DSM 180 phaC Class III	BAE20055.1 A vinosum DSM 180 phaC Class III	100.000	355	0	0.0	728
BAE20055.1 A vinosum DSM 180 phaC Class III	ACB10370.1 Haloferax mediterranei PhaC Class III	40.390	359	203	3.72e-90	270
BAE20055.1 A vinosum DSM 180 phaC Class III	NP_843796.1 B. anthracis str. Ames PhaC Class IV	36.416	346	214	7.59e-75	227
BAE20055.1 A vinosum DSM 180 phaC Class III	AAD05260.1 Priestia megaterium PhaC Class IV	35.057	348	220	2.48e-71	218
BAE20055.1 A vinosum DSM 180 phaC Class III	SM757_22330 Azohydromonas lata H1 PhaC1	25.926	378	233	3.65e-24	94.0
BAE20055.1 A vinosum DSM 180 phaC Class III	WP_219135317.1 Janthinobacterium sp. UMAB-60 Class V	24.843	318	220	5.08e-23	90.5
BAE20055.1 A vinosum DSM 180 phaC Class III	WP_219135317.1 Janthinobacterium sp. UMAB-60 Class V	33.333	21	14	2.7	19.6
BAE20055.1 A vinosum DSM 180 phaC Class III	WP_219135317.1 Janthinobacterium sp. UMAB-60 Class V	50.000	16	8	5.4	18.9
BAE20055.1 A vinosum DSM 180 phaC Class III	WP_219135317.1 Janthinobacterium sp. UMAB-60 Class V	30.769	39	25	7.3	18.5
BAE20055.1 A vinosum DSM 180 phaC Class III	WP_219117661.1 Janthinobacterium sp. UMAB-56_Class V	24.116	311	221	5.56e-22	87.4
BAE20055.1 A vinosum DSM 180 phaC Class III	WP_219117661.1 Janthinobacterium sp. UMAB-56_Class V	33.333	21	14	2.3	20.0
BAE20055.1 A vinosum DSM 180 phaC Class III	WP_219117661.1 Janthinobacterium sp. UMAB-56_Class V	50.000	16	8	6.0	18.9
BAE20055.1 A vinosum DSM 180 phaC Class III	H16 A1437 Cupriavidus necator H16 phaC1 Class I	28.520	277	154	1.63e-21	85.9
BAE20055.1 A vinosum DSM 180 phaC Class III	AAM63407.1 Pseudomonas putida phaC1 Class II	26.000	300	202	3.67e-21	85.1
BAE20055.1 A vinosum DSM 180 phaC Class III	SM757_29010 Azohydromonas lata H1 PhaC2	23.620	326	211	1.05e-20	83.6
BAE20055.1 A vinosum DSM 180 phaC Class III	SM757_05625 Azohydromonas lata H1 PhaC1	25.806	341	228	4.64e-19	78.6
BAE20055.1 A vinosum DSM 180 phaC Class III	ACK57560.1 Pseudomonas fluorescens phaC1 Class II	23.891	293	204	4.50e-16	69.3
BAE20055.1 A vinosum DSM 180 phaC Class III	AAM63409.1 Pseudomonas putida phaC2 Class II	22.973	296	210	7.33e-16	68.9
BAE20055.1 A vinosum DSM 180 phaC Class III	H16 A2003 Cupriavidus necator H16 phaC2	21.935	310	228	1.36e-15	68.2
BAE20055.1 A vinosum DSM 180 phaC Class III	ACK57562.1 Pseudomonas fluorescens phaC2 Class II	24.706	255	166	4.00e-14	63.5
BAE20055.1 A vinosum DSM 180 phaC Class III	SM757_26710 Azohydromonas lata H1 PhaC2	23.167	341	229	2.65e-11	54.7
ACB10370.1 Haloferax mediterranei PhaC Class III	ACB10370.1 Haloferax mediterranei PhaC Class III	100.000	492	0	0.0	1001
ACB10370.1 Haloferax mediterranei PhaC Class III	NP_843796.1 B. anthracis str. Ames PhaC Class IV	39.944	358	201	3.48e-92	276
ACB10370.1 Haloferax mediterranei PhaC Class III	NP_843796.1 B. anthracis str. Ames PhaC Class IV	41.176	17	10	3.4	20.0
ACB10370.1 Haloferax mediterranei PhaC Class III	AAD05260.1 Priestia megaterium PhaC Class IV	40.533	338	199	9.97e-92	275
ACB10370.1 Haloferax mediterranei PhaC Class III	BAE20055.1 Allochromatium vinosum DSM 180 phaC Class III	40.390	359	203	5.16e-90	270
ACB10370.1 Haloferax mediterranei PhaC Class III	H16 A1437 Cupriavidus necator H16 phaC1 Class I	27.322	366	207	3.15e-35	129
ACB10370.1 Haloferax mediterranei PhaC Class III	SM757_22330 Azohydromonas lata H1 PhaC1	30.556	324	190	1.27e-34	127
ACB10370.1 Haloferax mediterranei PhaC Class III	WP_219117661.1 Janthinobacterium sp. UMAB-56_Class V	27.090	299	206	5.09e-31	117
ACB10370.1 Haloferax mediterranei PhaC Class III	WP_219135317.1 Janthinobacterium sp. UMAB-60 Class V	24.590	366	237	5.26e-30	114
ACB10370.1 Haloferax mediterranei PhaC Class III	SM757_29010 Azohydromonas lata H1 PhaC2	24.798	371	222	1.15e-25	100
ACB10370.1 Haloferax mediterranei PhaC Class III	H16 A2003 Cupriavidus necator H16 phaC2	24.297	391	244	1.33e-25	100
ACB10370.1 Haloferax mediterranei PhaC Class III	SM757_05625 Azohydromonas lata H1 PhaC1	27.673	318	218	1.69e-25	100
ACB10370.1 Haloferax mediterranei PhaC Class III	ACK57560.1 Pseudomonas fluorescens phaC1 Class II	25.658	304	210	9.29e-22	88.6
ACB10370.1 Haloferax mediterranei PhaC Class III	SM757_26710 Azohydromonas lata H1 PhaC2	25.648	386	233	6.79e-21	85.9
ACB10370.1 Haloferax mediterranei PhaC Class III	SM757_26710 Azohydromonas lata H1 PhaC2	28.261	46	26	4.1	19.6
ACB10370.1 Haloferax mediterranei PhaC Class III	AAM63409.1 Pseudomonas putida phaC2 Class II	24.457	368	231	3.50e-20	83.6
ACB10370.1 Haloferax mediterranei PhaC Class III	AAM63407.1 Pseudomonas putida phaC1 Class II	25.329	304	211	2.49e-19	80.9
ACB10370.1 Haloferax mediterranei PhaC Class III	ACK57562.1 Pseudomonas fluorescens phaC2 Class II	24.920	313	202	2.75e-19	80.9
AAD05260.1 Priestia megaterium PhaC Class IV	AAD05260.1 Priestia megaterium PhaC Class IV	100.000	362	0	0.0	745
AAD05260.1 Priestia megaterium PhaC Class IV	NP_843796.1 B. anthracis str. Ames PhaC Class IV	71.508	358	102	0.0	559
AAD05260.1 Priestia megaterium PhaC Class IV	ACB10370.1 Haloferax mediterranei PhaC Class III	40.533	338	199	7.34e-92	275
AAD05260.1 Priestia megaterium PhaC Class IV	BAE20055.1 Allochromatium vinosum DSM 180 phaC Class III	35.057	348	220	2.53e-71	218
AAD05260.1 Priestia megaterium PhaC Class IV	WP_219135317.1 Janthinobacterium sp. UMAB-60 Class V	27.864	323	215	5.63e-39	137
AAD05260.1 Priestia megaterium PhaC Class IV	WP_219135317.1 Janthinobacterium sp. UMAB-60 Class V	24.615	65	42	7.4	18.5
AAD05260.1 Priestia megaterium PhaC Class IV	WP_219117661.1 Janthinobacterium sp. UMAB-56_Class V	27.778	306	212	1.48e-38	135
AAD05260.1 Priestia megaterium PhaC Class IV	WP_219117661.1 Janthinobacterium sp. UMAB-56_Class V	22.973	74	46	5.6	18.9
AAD05260.1 Priestia megaterium PhaC Class IV	SM757_29010 Azohydromonas lata H1 PhaC2	26.488	336	211	9.30e-36	128
AAD05260.1 Priestia megaterium PhaC Class IV	H16 A1437 Cupriavidus necator H16 phaC1 Class I	29.060	351	228	1.91e-35	127
AAD05260.1 Priestia megaterium PhaC Class IV	SM757_22330 Azohydromonas lata H1 PhaC1	29.503	322	212	3.13e-34	123
AAD05260.1 Priestia megaterium PhaC Class IV	SM757_22330 Azohydromonas lata H1 PhaC1	52.941	17	8	4.3	19.2
AAD05260.1 Priestia megaterium PhaC Class IV	SM757_26710 Azohydromonas lata H1 PhaC2	26.970	330	214	4.45e-26	99.8
AAD05260.1 Priestia megaterium PhaC Class IV	H16 A2003 Cupriavidus necator H16 phaC2	23.762	303	219	6.99e-24	93.2
AAD05260.1 Priestia megaterium PhaC Class IV	AAM63407.1 Pseudomonas putida phaC1 Class II	24.375	320	214	4.96e-21	84.7
AAD05260.1 Priestia megaterium PhaC Class IV	SM757_05625 Azohydromonas lata H1 PhaC1	26.506	332	229	6.82e-21	84.3
AAD05260.1 Priestia megaterium PhaC Class IV	ACK57560.1 Pseudomonas fluorescens phaC1 Class II	24.269	342	233	1.14e-20	83.6
AAD05260.1 Priestia megaterium PhaC Class IV	ACK57560.1 Pseudomonas fluorescens phaC1 Class II	25.455	55	37	0.33	22.7
AAD05260.1 Priestia megaterium PhaC Class IV	ACK57562.1 Pseudomonas fluorescens phaC2 Class II	23.054	334	215	1.44e-19	80.1
AAD05260.1 Priestia megaterium PhaC Class IV	AAM63409.1 Pseudomonas putida phaC2 Class II	22.619	336	228	1.81e-19	80.1
NP_843796.1 B. anthracis str. Ames PhaC Class IV	NP_843796.1 B. anthracis str. Ames PhaC Class IV	100.000	361	0	0.0	748
NP_843796.1 B. anthracis str. Ames PhaC Class IV	AAD05260.1 Priestia megaterium PhaC Class IV	71.508	358	102	0.0	559
NP_843796.1 B. anthracis str. Ames PhaC Class IV	ACB10370.1 Haloferax mediterranei PhaC Class III	39.944	358	201	2.55e-92	276
NP_843796.1 B. anthracis str. Ames PhaC Class IV	ACB10370.1 Haloferax mediterranei PhaC Class III	41.176	17	10	2.5	20.0
NP_843796.1 B. anthracis str. Ames PhaC Class IV	BAE20055.1 Allochromatium vinosum DSM 180 phaC Class III	36.416	346	214	7.72e-75	227
NP_843796.1 B. anthracis str. Ames PhaC Class IV	WP_219135317.1 Janthinobacterium sp. UMAB-60 Class V	25.733	307	211	2.05e-31	115
NP_843796.1 B. anthracis str. Ames PhaC Class IV	SM757_22330 Azohydromonas lata H1 PhaC1	28.896	308	206	2.41e-31	115
NP_843796.1 B. anthracis str. Ames PhaC Class IV	SM757_22330 Azohydromonas lata H1 PhaC1	52.941	17	8	3.4	19.6
NP_843796.1 B. anthracis str. Ames PhaC Class IV	WP_219117661.1 Janthinobacterium sp. UMAB-56_Class V	25.743	303	216	5.13e-31	114
NP_843796.1 B. anthracis str. Ames PhaC Class IV	WP_219117661.1 Janthinobacterium sp. UMAB-56_Class V	22.973	74	46	2.5	20.0
NP_843796.1 B. anthracis str. Ames PhaC Class IV	H16 A1437 Cupriavidus necator H16 phaC1 Class I	27.974	311	207	1.26e-30	113
NP_843796.1 B. anthracis str. Ames PhaC Class IV	SM757_29010 Azohydromonas lata H1 PhaC2	25.625	320	203	2.52e-29	109
NP_843796.1 B. anthracis str. Ames PhaC Class IV	H16 A2003 Cupriavidus necator H16 phaC2	24.382	283	197	2.12e-22	89.0
NP_843796.1 B. anthracis str. Ames PhaC Class IV	SM757_26710 Azohydromonas lata H1 PhaC2	25.879	313	210	3.49e-22	88.2
NP_843796.1 B. anthracis str. Ames PhaC Class IV	SM757_05625 Azohydromonas lata H1 PhaC1	33.333	123	82	5.75e-22	87.4
NP_843796.1 B. anthracis str. Ames PhaC Class IV	SM757_05625 Azohydromonas lata H1 PhaC1	29.787	47	29	7.5	18.5
NP_843796.1 B. anthracis str. Ames PhaC Class IV	ACK57562.1 Pseudomonas fluorescens phaC2 Class II	21.338	314	216	2.99e-15	67.0
NP_843796.1 B. anthracis str. Ames PhaC Class IV	ACK57560.1 Pseudomonas fluorescens phaC1 Class II	22.383	277	198	3.21e-14	63.9
NP_843796.1 B. anthracis str. Ames PhaC Class IV	ACK57560.1 Pseudomonas fluorescens phaC1 Class II	24.074	54	37	3.6	19.2
NP_843796.1 B. anthracis str. Ames PhaC Class IV	AAM63407.1 Pseudomonas putida phaC1 Class II	21.683	309	222	3.71e-14	63.5
NP_843796.1 B. anthracis str. Ames PhaC Class IV	AAM63409.1 Pseudomonas putida phaC2 Class II	27.344	128	89	9.83e-14	62.4
WP_219117661.1 Janthinobacterium sp. UMAB-56_Class V	WP_219117661.1 Janthinobacterium sp. UMAB-56_Class V	100.000	605	0	0.0	1236
WP_219117661.1 Janthinobacterium sp. UMAB-56_Class V	WP_219135317.1 Janthinobacterium sp. UMAB-60 Class V	90.744	605	52	0.0	1118
WP_219117661.1 Janthinobacterium sp. UMAB-56_Class V	SM757_29010 Azohydromonas lata H1 PhaC2	49.082	599	265	0.0	545
WP_219117661.1 Janthinobacterium sp. UMAB-56_Class V	H16 A2003 Cupriavidus necator H16 phaC2	46.701	591	282	1.56e-173	497
WP_219117661.1 Janthinobacterium sp. UMAB-56_Class V	SM757_26710 Azohydromonas lata H1 PhaC2	48.136	590	280	2.54e-169	486
WP_219117661.1 Janthinobacterium sp. UMAB-56_Class V	SM757_22330 Azohydromonas lata H1 PhaC1	37.647	510	290	4.05e-109	329
WP_219117661.1 Janthinobacterium sp. UMAB-56_Class V	H16 A1437 Cupriavidus necator H16 phaC1 Class I	35.484	558	327	8.33e-106	322
WP_219117661.1 Janthinobacterium sp. UMAB-56_Class V	SM757_05625 Azohydromonas lata H1 PhaC1	35.949	548	315	5.45e-99	305
WP_219117661.1 Janthinobacterium sp. UMAB-56_Class V	ACK57560.1 Pseudomonas fluorescens phaC1 Class II	34.462	502	300	1.51e-95	295
WP_219117661.1 Janthinobacterium sp. UMAB-56_Class V	AAM63409.1 Pseudomonas putida phaC2 Class II	36.895	496	295	3.83e-93	288
WP_219117661.1 Janthinobacterium sp. UMAB-56_Class V	AAM63409.1 Pseudomonas putida phaC2 Class II	33.333	24	16	6.3	19.2
WP_219117661.1 Janthinobacterium sp. UMAB-56_Class V	AAM63407.1 Pseudomonas putida phaC1 Class II	33.803	497	310	1.04e-92	287
WP_219117661.1 Janthinobacterium sp. UMAB-56_Class V	ACK57562.1 Pseudomonas fluorescens phaC2 Class II	34.274	496	302	1.71e-86	271
WP_219117661.1 Janthinobacterium sp. UMAB-56_Class V	AAD05260.1 Priestia megaterium PhaC Class IV	27.778	306	212	2.48e-38	135
WP_219117661.1 Janthinobacterium sp. UMAB-56_Class V	AAD05260.1 Priestia megaterium PhaC Class IV	22.973	74	46	9.4	18.9
WP_219117661.1 Janthinobacterium sp. UMAB-56_Class V	ACB10370.1 Haloferax mediterranei PhaC Class III	27.090	299	206	6.26e-31	117
WP_219117661.1 Janthinobacterium sp. UMAB-56_Class V	NP_843796.1 B. anthracis str. Ames PhaC Class IV	25.743	303	216	8.60e-31	114
WP_219117661.1 Janthinobacterium sp. UMAB-56_Class V	NP_843796.1 B. anthracis str. Ames PhaC Class IV	22.973	74	46	4.2	20.0
WP_219117661.1 Janthinobacterium sp. UMAB-56_Class V	BAE20055.1 Allochromatium vinosum DSM 180 phaC Class III	24.116	311	221	9.47e-22	87.4
WP_219117661.1 Janthinobacterium sp. UMAB-56_Class V	BAE20055.1 Allochromatium vinosum DSM 180 phaC Class III	33.333	21	14	3.9	20.0
WP_219135317.1 Janthinobacterium sp. UMAB-60 Class V	WP_219135317.1 Janthinobacterium sp. UMAB-60 Class V	100.000	601	0	0.0	1224
WP_219135317.1 Janthinobacterium sp. UMAB-60 Class V	WP_219117661.1 Janthinobacterium sp. UMAB-56_Class V	90.744	605	52	0.0	1118
WP_219135317.1 Janthinobacterium sp. UMAB-60 Class V	SM757_29010 Azohydromonas lata H1 PhaC2	49.832	596	261	0.0	548
WP_219135317.1 Janthinobacterium sp. UMAB-60 Class V	H16 A2003 Cupriavidus necator H16 phaC2	47.521	585	282	1.04e-175	502
WP_219135317.1 Janthinobacterium sp. UMAB-60 Class V	SM757_26710 Azohydromonas lata H1 PhaC2	48.464	586	280	3.70e-170	488
WP_219135317.1 Janthinobacterium sp. UMAB-60 Class V	SM757_22330 Azohydromonas lata H1 PhaC1	37.624	505	287	9.88e-110	331
WP_219135317.1 Janthinobacterium sp. UMAB-60 Class V	H16 A1437 Cupriavidus necator H16 phaC1 Class I	35.856	555	325	1.03e-108	330
WP_219135317.1 Janthinobacterium sp. UMAB-60 Class V	SM757_05625 Azohydromonas lata H1 PhaC1	35.097	567	333	5.19e-100	307
WP_219135317.1 Janthinobacterium sp. UMAB-60 Class V	ACK57560.1 Pseudomonas fluorescens phaC1 Class II	34.064	502	302	5.33e-95	293
WP_219135317.1 Janthinobacterium sp. UMAB-60 Class V	AAM63409.1 Pseudomonas putida phaC2 Class II	36.473	499	293	2.38e-93	289
WP_219135317.1 Janthinobacterium sp. UMAB-60 Class V	AAM63409.1 Pseudomonas putida phaC2 Class II	32.759	58	34	2.9	20.4
WP_219135317.1 Janthinobacterium sp. UMAB-60 Class V	AAM63407.1 Pseudomonas putida phaC1 Class II	32.998	497	314	9.66e-90	280
WP_219135317.1 Janthinobacterium sp. UMAB-60 Class V	ACK57562.1 Pseudomonas fluorescens phaC2 Class II	34.677	496	300	1.45e-89	279
WP_219135317.1 Janthinobacterium sp. UMAB-60 Class V	AAD05260.1 Priestia megaterium PhaC Class IV	27.864	323	215	9.35e-39	137
WP_219135317.1 Janthinobacterium sp. UMAB-60 Class V	NP_843796.1 B. anthracis str. Ames PhaC Class IV	25.733	307	211	3.42e-31	115
WP_219135317.1 Janthinobacterium sp. UMAB-60 Class V	ACB10370.1 Haloferax mediterranei PhaC Class III	24.590	366	237	6.42e-30	114
WP_219135317.1 Janthinobacterium sp. UMAB-60 Class V	BAE20055.1 Allochromatium vinosum DSM 180 phaC Class III	24.843	318	220	8.60e-23	90.5
WP_219135317.1 Janthinobacterium sp. UMAB-60 Class V	BAE20055.1 Allochromatium vinosum DSM 180 phaC Class III	33.333	21	14	4.5	19.6
WP_219135317.1 Janthinobacterium sp. UMAB-60 Class V	BAE20055.1 Allochromatium vinosum DSM 180 phaC Class III	50.000	16	8	9.1	18.9
SM757_22330 Azohydromonas lata H1 PhaC1	SM757_22330 Azohydromonas lata H1 PhaC1	100.000	536	0	0.0	1110
SM757_22330 Azohydromonas lata H1 PhaC1	H16 A1437 Cupriavidus necator H16 phaC1 Class I	61.266	537	202	0.0	699
SM757_22330 Azohydromonas lata H1 PhaC1	SM757_05625 Azohydromonas lata H1 PhaC1	49.817	546	250	0.0	525
SM757_22330 Azohydromonas lata H1 PhaC1	ACK57560.1 Pseudomonas fluorescens phaC1 Class II	39.431	492	288	8.24e-127	374
SM757_22330 Azohydromonas lata H1 PhaC1	AAM63407.1 Pseudomonas putida phaC1 Class II	38.664	494	289	2.37e-123	365
SM757_22330 Azohydromonas lata H1 PhaC1	ACK57562.1 Pseudomonas fluorescens phaC2 Class II	37.328	509	308	1.40e-119	355
SM757_22330 Azohydromonas lata H1 PhaC1	WP_219135317.1 Janthinobacterium sp. UMAB-60 Class V	37.624	505	287	7.13e-113	339
SM757_22330 Azohydromonas lata H1 PhaC1	WP_219117661.1 Janthinobacterium sp. UMAB-56_Class V	37.647	510	290	1.51e-112	338
SM757_22330 Azohydromonas lata H1 PhaC1	AAM63409.1 Pseudomonas putida phaC2 Class II	37.673	507	303	1.19e-111	334
SM757_22330 Azohydromonas lata H1 PhaC1	SM757_29010 Azohydromonas lata H1 PhaC2	36.207	522	289	3.21e-102	312
SM757_22330 Azohydromonas lata H1 PhaC1	H16 A2003 Cupriavidus necator H16 phaC2	32.485	511	317	1.42e-86	270
SM757_22330 Azohydromonas lata H1 PhaC1	SM757_26710 Azohydromonas lata H1 PhaC2	35.503	507	295	1.78e-83	262
SM757_22330 Azohydromonas lata H1 PhaC1	ACB10370.1 Haloferax mediterranei PhaC Class III	30.556	324	190	7.67e-37	133
SM757_22330 Azohydromonas lata H1 PhaC1	AAD05260.1 Priestia megaterium PhaC Class IV	29.503	322	212	1.50e-36	130
SM757_22330 Azohydromonas lata H1 PhaC1	AAD05260.1 Priestia megaterium PhaC Class IV	52.941	17	8	6.4	19.2
SM757_22330 Azohydromonas lata H1 PhaC1	NP_843796.1 B. anthracis str. Ames PhaC Class IV	28.896	308	206	1.54e-33	121
SM757_22330 Azohydromonas lata H1 PhaC1	NP_843796.1 B. anthracis str. Ames PhaC Class IV	52.941	17	8	5.2	19.2
SM757_22330 Azohydromonas lata H1 PhaC1	BAE20055.1 A vinosum DSM 180 phaC Class III	25.926	378	233	6.26e-26	99.8
SM757_05625 Azohydromonas lata H1 PhaC1	SM757_05625 Azohydromonas lata H1 PhaC1	100.000	583	0	0.0	1201
SM757_05625 Azohydromonas lata H1 PhaC1	H16 A1437 Cupriavidus necator H16 phaC1 Class I	50.462	541	240	0.0	535
SM757_05625 Azohydromonas lata H1 PhaC1	H16 A1437 Cupriavidus necator H16 phaC1 Class I	35.294	17	11	8.3	18.9
SM757_05625 Azohydromonas lata H1 PhaC1	SM757_22330 Azohydromonas lata H1 PhaC1	49.817	546	250	0.0	533
SM757_05625 Azohydromonas lata H1 PhaC1	ACK57562.1 Pseudomonas fluorescens phaC2 Class II	39.494	514	272	6.73e-120	357
SM757_05625 Azohydromonas lata H1 PhaC1	AAM63409.1 Pseudomonas putida phaC2 Class II	39.250	507	283	6.90e-117	350
SM757_05625 Azohydromonas lata H1 PhaC1	ACK57560.1 Pseudomonas fluorescens phaC1 Class II	35.953	509	300	6.24e-109	329
SM757_05625 Azohydromonas lata H1 PhaC1	ACK57560.1 Pseudomonas fluorescens phaC1 Class II	30.769	39	23	0.51	22.7
SM757_05625 Azohydromonas lata H1 PhaC1	AAM63407.1 Pseudomonas putida phaC1 Class II	34.579	535	318	4.61e-106	322
SM757_05625 Azohydromonas lata H1 PhaC1	AAM63407.1 Pseudomonas putida phaC1 Class II	30.769	39	23	3.5	20.0
SM757_05625 Azohydromonas lata H1 PhaC1	WP_219135317.1 Janthinobacterium sp. UMAB-60 Class V	35.097	567	333	4.04e-105	320
SM757_05625 Azohydromonas lata H1 PhaC1	WP_219117661.1 Janthinobacterium sp. UMAB-56_Class V	35.949	548	315	2.63e-104	318
SM757_05625 Azohydromonas lata H1 PhaC1	SM757_29010 Azohydromonas lata H1 PhaC2	32.897	611	352	4.12e-97	300
SM757_05625 Azohydromonas lata H1 PhaC1	H16 A2003 Cupriavidus necator H16 phaC2	32.567	522	317	1.32e-84	266
SM757_05625 Azohydromonas lata H1 PhaC1	SM757_26710 Azohydromonas lata H1 PhaC2	33.278	601	350	1.73e-84	266
SM757_05625 Azohydromonas lata H1 PhaC1	ACB10370.1 Haloferax mediterranei PhaC Class III	27.673	318	218	3.72e-29	111
SM757_05625 Azohydromonas lata H1 PhaC1	AAD05260.1 Priestia megaterium PhaC Class IV	26.506	332	229	4.05e-26	100
SM757_05625 Azohydromonas lata H1 PhaC1	NP_843796.1 B. anthracis str. Ames PhaC Class IV	25.240	313	223	5.75e-26	100
SM757_05625 Azohydromonas lata H1 PhaC1	BAE20055.1 A vinosum DSM 180 phaC Class III	26.023	342	226	6.08e-22	87.8
SM757_29010 Azohydromonas lata H1 PhaC2	SM757_29010 Azohydromonas lata H1 PhaC2	100.000	627	0	0.0	1272
SM757_29010 Azohydromonas lata H1 PhaC2	WP_219135317.1 Janthinobacterium sp. UMAB-60 Class V	50.251	597	257	0.0	562
SM757_29010 Azohydromonas lata H1 PhaC2	WP_219117661.1 Janthinobacterium sp. UMAB-56_Class V	49.584	601	259	0.0	556
SM757_29010 Azohydromonas lata H1 PhaC2	SM757_26710 Azohydromonas lata H1 PhaC2	49.917	605	265	0.0	527
SM757_29010 Azohydromonas lata H1 PhaC2	H16 A2003 Cupriavidus necator H16 phaC2	46.446	605	295	4.83e-174	499
SM757_29010 Azohydromonas lata H1 PhaC2	H16 A1437 Cupriavidus necator H16 phaC1 Class I	36.315	559	308	6.81e-106	323
SM757_29010 Azohydromonas lata H1 PhaC2	H16 A1437 Cupriavidus necator H16 phaC1 Class I	40.909	22	13	6.9	19.2
SM757_29010 Azohydromonas lata H1 PhaC2	SM757_22330 Azohydromonas lata H1 PhaC1	36.207	522	289	7.93e-100	306
SM757_29010 Azohydromonas lata H1 PhaC2	SM757_05625 Azohydromonas lata H1 PhaC1	33.552	611	348	1.15e-93	291
SM757_29010 Azohydromonas lata H1 PhaC2	ACK57560.1 Pseudomonas fluorescens phaC1 Class II	33.397	527	300	8.80e-88	275
SM757_29010 Azohydromonas lata H1 PhaC2	AAM63409.1 Pseudomonas putida phaC2 Class II	35.206	534	292	1.95e-83	264
SM757_29010 Azohydromonas lata H1 PhaC2	AAM63407.1 Pseudomonas putida phaC1 Class II	31.250	528	308	9.60e-81	256
SM757_29010 Azohydromonas lata H1 PhaC2	ACK57562.1 Pseudomonas fluorescens phaC2 Class II	33.274	562	299	1.80e-79	253
SM757_29010 Azohydromonas lata H1 PhaC2	AAD05260.1 Priestia megaterium PhaC Class IV	26.488	336	211	2.78e-36	130
SM757_29010 Azohydromonas lata H1 PhaC2	NP_843796.1 B. anthracis str. Ames PhaC Class IV	25.625	320	203	3.92e-30	112
SM757_29010 Azohydromonas lata H1 PhaC2	ACB10370.1 Haloferax mediterranei PhaC Class III	24.865	370	223	2.22e-27	106
SM757_29010 Azohydromonas lata H1 PhaC2	BAE20055.1 A vinosum DSM 180 phaC Class III	24.540	326	208	1.92e-21	86.7
SM757_26710 Azohydromonas lata H1 PhaC2	SM757_26710 Azohydromonas lata H1 PhaC2	100.000	588	0	0.0	1197
SM757_26710 Azohydromonas lata H1 PhaC2	SM757_29010 Azohydromonas lata H1 PhaC2	49.916	597	277	0.0	542
SM757_26710 Azohydromonas lata H1 PhaC2	WP_219135317.1 Janthinobacterium sp. UMAB-60 Class V	48.464	586	280	0.0	523
SM757_26710 Azohydromonas lata H1 PhaC2	WP_219117661.1 Janthinobacterium sp. UMAB-56_Class V	48.136	590	280	0.0	521
SM757_26710 Azohydromonas lata H1 PhaC2	H16 A2003 Cupriavidus necator H16 phaC2	44.595	592	309	2.50e-164	473
SM757_26710 Azohydromonas lata H1 PhaC2	H16 A1437 Cupriavidus necator H16 phaC1 Class I	35.917	529	295	3.05e-93	289
SM757_26710 Azohydromonas lata H1 PhaC2	SM757_22330 Azohydromonas lata H1 PhaC1	35.503	507	295	5.01e-92	285
SM757_26710 Azohydromonas lata H1 PhaC2	SM757_05625 Azohydromonas lata H1 PhaC1	33.278	601	350	2.86e-88	276
SM757_26710 Azohydromonas lata H1 PhaC2	AAM63409.1 Pseudomonas putida phaC2 Class II	31.866	568	347	1.19e-75	242
SM757_26710 Azohydromonas lata H1 PhaC2	ACK57560.1 Pseudomonas fluorescens phaC1 Class II	28.854	506	332	2.61e-69	225
SM757_26710 Azohydromonas lata H1 PhaC2	ACK57562.1 Pseudomonas fluorescens phaC2 Class II	30.713	547	340	6.49e-69	224
SM757_26710 Azohydromonas lata H1 PhaC2	AAM63407.1 Pseudomonas putida phaC1 Class II	27.671	571	378	9.13e-69	224
SM757_26710 Azohydromonas lata H1 PhaC2	AAD05260.1 Priestia megaterium PhaC Class IV	26.377	345	226	1.62e-32	119
SM757_26710 Azohydromonas lata H1 PhaC2	NP_843796.1 B. anthracis str. Ames PhaC Class IV	25.879	313	210	3.93e-28	106
SM757_26710 Azohydromonas lata H1 PhaC2	ACB10370.1 Haloferax mediterranei PhaC Class III	25.455	385	235	5.76e-27	104
SM757_26710 Azohydromonas lata H1 PhaC2	ACB10370.1 Haloferax mediterranei PhaC Class III	26.087	46	27	4.9	19.6
SM757_26710 Azohydromonas lata H1 PhaC2	BAE20055.1 A vinosum DSM 180 phaC Class III	24.857	350	226	6.40e-17	72.8
