# Supplementary material for: De Novo Assembly of the Polyhydroxybutyrate (PHB) Producer Azohydromonas lata Strain H1 Genome and Genomic Analysis of PHB Production Machinery
Source: Microorganisms. 2025 Jan 10;13(1):137. doi: 10.3390/microorganisms13010137 (PMC11767486; doi:10.3390/microorganisms13010137)
Supplement: Supplementary file 1 [file microorganisms-13-00137-s001.zip › Supplementary/TableS1.xlsx]

## Sheet: Foglio1
Table S1. Azohydromonas assemblies used for nucleotide identity level analysis (ANI and dDDH)
Species or genus (strain)	RefSeq Accession number
sediminis (SYSU G00088)	GCF_003574675.1
sediminis (YIM 73032)	GCF_003574615.1
lata (NBRC 102462)	GCF_001571085.1
Calidifontimicrobium sp (SYSU G02091)	GCF_022631395.1
caseinilytica (G-1-1-14)	GCF_012927045.1
australica (DSM 1124)	GCF_000430725.1
uncultured Azohudromonas sp.	GCF_937926365.1
aeria (CFCC 13393)	GCF_009760915.1
