# Supplementary material for: De Novo Assembly of the Polyhydroxybutyrate (PHB) Producer Azohydromonas lata Strain H1 Genome and Genomic Analysis of PHB Production Machinery
Source: Microorganisms. 2025 Jan 10;13(1):137. doi: 10.3390/microorganisms13010137 (PMC11767486; doi:10.3390/microorganisms13010137)
Supplement: Supplementary file 1 [file microorganisms-13-00137-s001.zip › Supplementary/TableS3.xlsx]

## Sheet: Sheet1
Table S3. Predicted transposases
Contig	Locus Tag	Product
JAXOJX01000001.1	SM757_00010	Tn3 family transposase
JAXOJX01000001.1	SM757_00165	IS110 family transposase
JAXOJX01000001.1	SM757_00330	transposase
JAXOJX01000001.1	SM757_00420	IS5 family transposase
JAXOJX01000001.1	SM757_01410	IS21 family transposase
JAXOJX01000001.1	SM757_01565	IS110 family transposase
JAXOJX01000001.1	SM757_01575	ISL3 family transposase
JAXOJX01000001.1	SM757_01665	transposase
JAXOJX01000001.1	SM757_01710	IS3 family transposase
JAXOJX01000001.1	SM757_01720	IS21 family transposase
JAXOJX01000001.1	SM757_01735	IS66 family transposase
JAXOJX01000001.1	SM757_01745	transposase
JAXOJX01000001.1	SM757_01780	IS21 family transposase
JAXOJX01000001.1	SM757_01895	ISL3 family transposase
JAXOJX01000001.1	SM757_02005	IS110 family transposase
JAXOJX01000001.1	SM757_02035	IS110 family transposase
JAXOJX01000002.1	SM757_02435	transposase
JAXOJX01000003.1	SM757_03425	IS630 family transposase
JAXOJX01000003.1	SM757_03615	IS630 family transposase
JAXOJX01000003.1	SM757_04075	Tn3 family transposase
JAXOJX01000003.1	SM757_04300	IS66 family transposase
JAXOJX01000003.1	SM757_04310	transposase
JAXOJX01000004.1	SM757_04445	ISL3 family transposase
JAXOJX01000004.1	SM757_04700	Tn3 family transposase
JAXOJX01000004.1	SM757_04705	transposase family protein
JAXOJX01000005.1	SM757_05250	ISL3 family transposase
JAXOJX01000005.1	SM757_05260	IS21 family transposase
JAXOJX01000005.1	SM757_05265	transposase
JAXOJX010000011.1	SM757_09295	IS630 family transposase
JAXOJX010000024.1	SM757_15465	IS5 family transposase
JAXOJX010000041.1	SM757_22065	transposase
JAXOJX010000041.1	SM757_22075	IS66 family transposase
JAXOJX010000057.1	SM757_26155	IS630 family transposase
JAXOJX010000058.1	SM757_26385	IS66 family transposase
JAXOJX010000074.1	SM757_28835	transposase
JAXOJX010000074.1	SM757_28845	IS66 family transposase
JAXOJX010000088.1	SM757_30495	ISL3 family transposase
JAXOJX010000095.1	SM757_31320	transposase
JAXOJX010000096.1	SM757_31370	transposase
JAXOJX010000096.1	SM757_31420	IS110 family transposase
JAXOJX0100000122.1	SM757_33645	transposase
JAXOJX0100000155.1	SM757_34660	IS66 family transposase
JAXOJX0100000155.1	SM757_34670	transposase
JAXOJX0100000158.1	SM757_34700	IS66 family transposase
JAXOJX0100000158.1	SM757_34710	transposase
JAXOJX0100000173.1	SM757_34850	IS3 family transposase
JAXOJX0100000175.1	SM757_34860	IS630 family transposase
JAXOJX0100000177.1	SM757_34875	IS630 family transposase
JAXOJX0100000211.1	SM757_35070	IS630 family transposase
