# Supplementary material for: De Novo Assembly of the Polyhydroxybutyrate (PHB) Producer Azohydromonas lata Strain H1 Genome and Genomic Analysis of PHB Production Machinery
Source: Microorganisms. 2025 Jan 10;13(1):137. doi: 10.3390/microorganisms13010137 (PMC11767486; doi:10.3390/microorganisms13010137)
Supplement: Supplementary file 1 [file microorganisms-13-00137-s001.zip › Supplementary/TableS2.xlsx]

## Sheet: Foglio1
Table S2. PhaCs protein sequences considered to assign class to the PhaCs of Azohydromonas lata H1
Species or genus (strain)	Locus tag(s)	PhaC class
Azohydromonas lata (H1)	SM757_22330; SM757_05625; SM757_29010; SM757_26710	I; to be determined
Cupriavidus necator (H16)	H16 A1437; H16 A12003	I; to be determined
Pseudomonas putida	AAM63409.1; AAM63407.1	II
Pseudomonas fluorescence	ACK57562.1: ACK57560.1	II
Haloferax mediterranei	ACB10370.1	III
Allochromatium vinosum (DSM 180)	BAE20055.1	III
Bacillus anthracis (str. Ames)	NP8437 96.1	IV
Priestia megaterium	AAD05260.1	IV
Janthinobacterium sp. (UMAB-60)	WP 219135317.1	V
Janthinobacterium sp. (UMAB-56)	WP 219117661.1	V
