# Supplementary material for: De Novo Assembly of the Polyhydroxybutyrate (PHB) Producer Azohydromonas lata Strain H1 Genome and Genomic Analysis of PHB Production Machinery
Source: Microorganisms. 2025 Jan 10;13(1):137. doi: 10.3390/microorganisms13010137 (PMC11767486; doi:10.3390/microorganisms13010137)
Supplement: Supplementary file 1 [file microorganisms-13-00137-s001.zip › Supplementary/TableS5.xlsx]

## Sheet: Sheet1
Supplementary Table 5. Predicted PHA related functions		Table S5. PHB genes in A. lata H1
ORTHOLOGOUS LOCUS TAG	ORTHOLOGOUS FUNCTION	ORTHOLOGOUS GENE NAME	ALH1 LOCUS TAG	ACCESSION CONTIG	ALH1 PREDICTED FUNCTION	ORF LENGTH	IDENTITY	ALIGNMENT LENGTH (aa)	MISMATCHES	E-VALUE	BIT SCORE
H16_A1437	Poly(3-hydroxybutyrate) polymerase phaC1	phaC1	SM757_22330	JAXOJX010000042	class I poly(R)-hydroxyalkanoic acid synthase	1611	61.266	537	202	0	683
H16_A1437	Poly(3-hydroxybutyrate) polymerase phaC1	phaC1	SM757_05625	JAXOJX010000005	class I poly(R)-hydroxyalkanoic acid synthase	1752	50.462	541	240	2.27e-176	509
H16_A1437	Poly(3-hydroxybutyrate) polymerase phaC1	phaC1	SM757_29010	JAXOJX010000076	poly-beta-hydroxybutyrate polymerase N-terminal domain-containing protein	1884	36.812	527	285	3.11e-100	315
H16_A1437	Poly(3-hydroxybutyrate) polymerase phaC1	phaC1	SM757_26710	JAXOJX010000060	alpha/beta fold hydrolase	1767	35.917	529	295	5.88e-82	266
H16_A2003	Poly(3-hydroxybutyrate) polymerase phaC2	phaC2	SM757_29010	JAXOJX010000076	poly-beta-hydroxybutyrate polymerase N-terminal domain-containing protein	1884	45.950	605	298	4.56e-164	479
H16_A2003	Poly(3-hydroxybutyrate) polymerase phaC2	phaC2	SM757_26710	JAXOJX010000060	alpha/beta fold hydrolase	1767	44.595	592	309	6.45e-151	444
H16_A2003	Poly(3-hydroxybutyrate) polymerase phaC2	phaC2	SM757_22330	JAXOJX010000042	class I poly(R)-hydroxyalkanoic acid synthase	1611	32.359	513	319	5.49e-82	265
H16_A2003	Poly(3-hydroxybutyrate) polymerase phaC2	phaC2	SM757_05625	JAXOJX010000005	class I poly(R)-hydroxyalkanoic acid synthase	1752	32.567	522	317	4.45e-77	253
H16_A1438	Acetyl-CoA acetyltransferase phaA	phaA	SM757_22335	JAXOJX010000042	acetyl-CoA C-acetyltransferase	1179	73.469	392	104	0	572
H16_A1438	Acetyl-CoA acetyltransferase phaA	phaA	SM757_28485	JAXOJX010000072	beta-ketothiolase BktB	1185	52.551	392	182	4.45e-128	372
H16_A1438	Acetyl-CoA acetyltransferase phaA	phaA	SM757_00745	JAXOJX010000001	acetyl-CoA C-acyltransferase family protein	1185	51.407	391	187	1.07e-126	368
H16_A1438	Acetyl-CoA acetyltransferase phaA	phaA	SM757_27765	JAXOJX010000067	acetyl-CoA C-acyltransferase	1209	48.724	392	195	1.44e-120	353
H16_A1438	Acetyl-CoA acetyltransferase phaA	phaA	SM757_19820	JAXOJX010000035	acetyl-CoA C-acyltransferase	1179	48.329	389	197	2.75e-116	342
H16_A1438	Acetyl-CoA acetyltransferase phaA	phaA	SM757_22610	JAXOJX010000043	acetyl-CoA C-acyltransferase family protein	1185	46.429	392	206	1.64e-112	332
H16_A1438	Acetyl-CoA acetyltransferase phaA	phaA	SM757_24435	JAXOJX010000049	3-oxoadipyl-CoA thiolase	1215	46.115	399	199	5.85e-102	305
H16_A1438	Acetyl-CoA acetyltransferase phaA	phaA	SM757_07035	JAXOJX010000007	3-oxoadipyl-CoA thiolase	1206	46.250	400	204	1.05e-101	305
H16_A1438	Acetyl-CoA acetyltransferase phaA	phaA	SM757_09505	JAXOJX010000012	3-oxoadipyl-CoA thiolase	1206	44.361	399	205	1.96e-101	304
H16_A1438	Acetyl-CoA acetyltransferase phaA	phaA	SM757_09155	JAXOJX010000011	3-oxoadipyl-CoA thiolase	1206	43.544	395	214	3.78e-98	296
H16_A1438	Acetyl-CoA acetyltransferase phaA	phaA	SM757_01140	JAXOJX010000001	thiolase family protein	1176	43.609	399	203	1.02e-97	294
H16_A1438	Acetyl-CoA acetyltransferase phaA	phaA	SM757_31645	JAXOJX010000098	3-oxoadipyl-CoA thiolase	1206	44.226	407	205	2.41e-96	291
H16_A1438	Acetyl-CoA acetyltransferase phaA	phaA	SM757_19540	JAXOJX010000034	acetyl-CoA C-acyltransferase	1203	40.050	402	219	8.69e-77	241
H16_A1439	Acetoacetyl-CoA reductase phaB1	phaB1	SM757_22340	JAXOJX010000042	acetoacetyl-CoA reductase	738	78.862	246	51	2.64e-147	409
H16_A1439	Acetoacetyl-CoA reductase phaB1	phaB1	SM757_08215	JAXOJX010000009	3-oxoacyl-ACP reductase FabG	750	40.726	248	139	1.34e-56	179
H16_A1439	Acetoacetyl-CoA reductase phaB1	phaB1	SM757_31855	JAXOJX010000100	3-oxoacyl-ACP reductase FabG	741	40.329	243	144	6.35e-52	167
H16_A2002	Acetoacetyl-CoA reductase phaB2	phaB2	SM757_22340	JAXOJX010000042	acetoacetyl-CoA reductase	738	48.361	244	124	3.67e-85	251
H16_A2002	Acetoacetyl-CoA reductase phaB2	phaB2	SM757_08215	JAXOJX010000009	3-oxoacyl-ACP reductase FabG	750	41.633	245	140	8.2e-59	184
H16_A2002	Acetoacetyl-CoA reductase phaB2	phaB2	SM757_31855	JAXOJX010000100	3-oxoacyl-ACP reductase FabG	741	40.000	240	142	1.37e-53	171
H16_A2002	Acetoacetyl-CoA reductase phaB2	phaB2	SM757_23050	JAXOJX010000044	3-oxoacyl-ACP reductase FabG	747	40.984	244	139	1.78e-52	168
H16_A2171	Acetoacetyl-CoA reductase phaB3	phaB3	SM757_22340	JAXOJX010000042	acetoacetyl-CoA reductase	738	52.340	235	110	6.63e-87	255
H16_A2171	Acetoacetyl-CoA reductase phaB3	phaB3	SM757_08215	JAXOJX010000009	3-oxoacyl-ACP reductase FabG	750	41.949	236	130	5.73e-58	182
H16_A2171	Acetoacetyl-CoA reductase phaB3	phaB3	SM757_23050	JAXOJX010000044	3-oxoacyl-ACP reductase FabG	747	41.841	239	118	1.52e-51	165
H16_A2171	Acetoacetyl-CoA reductase phaB3	phaB3	SM757_31855	JAXOJX010000100	3-oxoacyl-ACP reductase FabG	741	40.435	230	135	2.6e-51	164
H16_A1150	intracellular poly(3-hydroxybutyrate phaZ1	phaZ1	SM757_08600	JAXOJX010000010	polyhydroxyalkanoate depolymerase	1344	66.019	412	139	0	600
H16_A2862	intracellular poly(3-hydroxybutyrate phaZ2	phaZ2	SM757_08600	JAXOJX010000010	polyhydroxyalkanoate depolymerase	1344	42.786	402	218	5.03e-107	320
H16_B0339	intracellular poly(3-hydroxybutyrate phaZ3	phaZ3	SM757_08600	JAXOJX010000010	polyhydroxyalkanoate depolymerase	1344	51.589	409	194	3.21e-150	431
H16_B1014	intracellular poly(3-hydroxybutyrate phaZ5	phaZ5	SM757_08600	JAXOJX010000010	polyhydroxyalkanoate depolymerase	1344	51.902	368	166	8.63e-130	379
H16_B2401	Poly(3-hydroxybutyrate) depolymerase phaZ7	phaZ7	SM757_15980	JAXOJX010000025	PHB depolymerase family esterase	1002	39.665	358	173	1.67e-56	185
H16_A2251	D-(-)-3-hydroxybutyrate oligomer hydrolase phaY1	phaY1	SM757_26695	JAXOJX010000060	3-hydroxybutyrate oligomer hydrolase family protein	2253	46.944	720	338	0	539
H16_A1335	D-(-)-3-hydroxybutyrate oligomer hydrolase phaY2	phaY2	SM757_23895	JAXOJX010000047	alpha/beta hydrolase	870	52.069	290	135	1.94e-104	304
H16_A1381	Phasin (PHA-granule associated protein) phaP1	phaP1	SM757_26850	JAXOJX010000062	phasin family protein	558	62.703	185	67	2.54e-64	194
H16_A1440	transcriptional regulator of phasin expression phaR	phaR	SM757_25825	JAXOJX010000056	polyhydroxyalkanoate synthesis repressor PhaR	594	66.092	174	59	2.43e-90	260
