# Supplementary material for: De Novo Assembly of the Polyhydroxybutyrate (PHB) Producer Azohydromonas lata Strain H1 Genome and Genomic Analysis of PHB Production Machinery
Source: Microorganisms. 2025 Jan 10;13(1):137. doi: 10.3390/microorganisms13010137 (PMC11767486; doi:10.3390/microorganisms13010137)
Supplement: Supplementary file 1 [file microorganisms-13-00137-s001.zip › Supplementary/TableS4.xlsx]

## Sheet: Foglio1
Table S4. Genomic features among available assemblies of Azohydromonas genus
Species or genus (strain)	Genome length (Mb)	Total CDS	ANI values vs lata H1	Pha genes and isologs
sediminis (YIM 73032)	3.7	3578	76.7	19
Calidifontimicrobium sp (SYSU G02091)	3.9	3681	76.6	20
sediminis (SYSU G00088)	3.8	3502	76.6	21
Uncultured Azohydromonas sp.	6.2	5573	84.8	26
caseinilytica (G-1-1-14)	6.7	5865	84.6	29
lata (NBRC 102462)	7.2	6378	98.7	35
lata (H1)	7.8	6945	100	37
aeria (CFCC 13393)	7.8	7099	84.5	40
australica (DSM 1124)	8.8	7783	85.7	42
